# Supplementary material for: scX: a user-friendly tool for scRNAseq exploration
Source: Bioinform Adv. 2024 May 2;4(1):vbae062. doi: 10.1093/bioadv/vbae062 (PMC11109472; doi:10.1093/bioadv/vbae062)
Supplement: vbae062_Supplementary_Data [file vbae062_supplementary_data.zip]

Archive with 2 entries (2 files):
- case_study.zip
- scX_supMat.pdf
